# Supplementary material for: Genetic Interaction Effects of Heading Date Genes Hd1 and Ghd7 on Photosynthetic Traits at the Heading Stage in Rice
Source: Plants (Basel). 2026 Mar 22;15(6):977. doi: 10.3390/plants15060977 (PMC13030060; doi:10.3390/plants15060977)
Supplement: Supplementary file 1 [file plants-15-00977-s001.zip]

Archive with 1 entries (1 files):
- plants-4194783-supplementary.pdf
